# Supplementary material for: Long-Distance Movement of Solanum tuberosum Translationally Controlled Tumor Protein (StTCTP) mRNA
Source: Plants (Basel). 2023 Aug 1;12(15):2839. doi: 10.3390/plants12152839 (PMC10420919; doi:10.3390/plants12152839)
Supplement: Supplementary file 1 [file plants-12-02839-s001.zip]

Archive with 1 entries (1 files):
- plants-2484132-supplementary.pdf
